# Supplementary material for: Modification of DSSC Based on Polymer Composite Gel Electrolyte with Copper Oxide Nanochain by Shape Effect
Source: Polymers (Basel). 2022 Aug 22;14(16):3426. doi: 10.3390/polym14163426 (PMC9413727; doi:10.3390/polym14163426)
Supplement: Supplementary file 1 [file polymers-14-03426-s001.zip]

Archive with 1 entries (1 files):
- polymers-1797299-supplementary.pdf
